# Supplementary material for: Associations of Urinary Perchlorate, Nitrate, and Thiocyanate with Female Infertility and Mediation of Obesity: Insights from NHANES 2013–2018
Source: Toxics. 2024 Dec 26;13(1):15. doi: 10.3390/toxics13010015 (PMC11769535; doi:10.3390/toxics13010015)
Supplement: Supplementary file 1 [file toxics-13-00015-s001.zip]

Archive with 1 entries (1 files):
- toxics-3352082-supplementary.pdf
